# Supplementary material for: Configurations for obtaining in-consultation assistance from supervisors in general practice training, and patient-related barriers to trainee help-seeking: a survey study
Source: BMC Med Educ. 2020 Oct 19;20:369. doi: 10.1186/s12909-020-02291-2 (PMC7570417; doi:10.1186/s12909-020-02291-2)
Supplement: Supplementary file 2 — Additional file 2. Reported frequency of use of specific configurations for in-consultation help-seeking across training term. [file 12909_2020_2291_MOESM2_ESM.zip]

Archive with 3 entries (3 files):
- Supplementary File Supervisor assistance itemsR2.pdf
- Supplementary File Trainee characteristics questionnaireR2.pdf
- Supplementary File Trainee practice questionnaireR2.pdf
